# Supplementary material for: Structural basis of the membrane intramolecular transacylase reaction responsible for lyso-form lipoprotein synthesis
Source: Nat Commun. 2021 Jul 12;12:4254. doi: 10.1038/s41467-021-24475-0 (PMC8275575; doi:10.1038/s41467-021-24475-0)
Supplement: Supplementary file 13 — source data [file 41467_2021_24475_MOESM13_ESM.xlsx]

## Sheet: Figure 3F
Original, uncropped TLC plates images for Fig. 3F
	Construct	TLC plate
	W30P	TLC 1
	L59N	TLC 1
	H85A	TLC 4
	H85N	TLC 4
	H85Q	TLC 4 and TLC 6
	H85E	TLC 4
	H85R	TLC 1
	F86T	TLC 2
	D88A	TLC 2
	D88N	TLC 2
	D88E	TLC 2
	K90A	TLC 1
	H153A	TLC 5
	H153N	TLC 5
	H153Q	TLC 5
	H153D	TLC 3 and TLC 7
	H153E	TLC 5 and TLC 6
	H153R	TLC 3
	F157A	TLC 3
	N159D	TLC 3
	W162A	TLC 7
	WT	All TLC plates
	No Lit	All TLC plates
TLC 1																TLC 2														TLC 3
TLC 4																TLC 5																TLC 6											TLC 7

## Sheet: Supplementary Figure 9
Original, uncropped TLC images
Fig. S9A
Fig. S9B
Fig. S9E, left panel
Fig. S9E, right panel
Fig. S9F

## Sheet: Supplementary Figure 10
Original, uncroped TLC images
Fig. S10A
Fig. S10B
Fig. S10E
